# Supplementary material for: A Cross-Sectional Investigation of the Quality of Selected Medicines for Noncommunicable Diseases in Private Community Drug Outlets in Cambodia during 2011–2013
Source: Am J Trop Med Hyg. 2019 Sep 16;101(5):1018–26. doi: 10.4269/ajtmh.19-0247 (PMC6838583; doi:10.4269/ajtmh.19-0247)
Supplement: Supplementary file 8 [file tpmd190247.SD8.xls]

## Sheet: Region, area, outlet
The number of outlets and samples of each area (n)
2011																		2011
Region	Pharmacy	Cimetidine	Sildenafil	Depot A	Cimetidine	Sildenafil	Depot B	Cimetidine	Sildenafil	Wholesaler	Cimetidine	Sildenafil						Battambang-Rural Area
Battambang	11	11	9	1	1	2	18	17	14	0	0	0
																		Phnom Penh-Urban Area
Phnom Penh	Pharmacy	Cimetidine	Sildenafil	Depot A	Cimetidine	Sildenafil	Depot B	Cimetidine	Sildenafil	Wholesaler	Cimetidine	Sildenafil						Khan 1	Chamkarmon
Khan 1	3	3	0	3	4	0	3	3	0	0	0	0						Khan 2	Tuol Kork
Khan 2	3	3	0	3	4	0	3	3	0	1	1	0						Khan 3	Donpenh
Khan 3, 4	3	3	0	3	3	0	3	3	0	0	0	0						Khan 4	Makara
Khan 5	3	3	0	3	3	0	3	3	0	0	0	0						Khan 5	Mean Chey
Khan 6	4	3	3	1	1	0	2	3	0	5	3	2						Khan 6	Russey Keov
Khan 7, 8	3	3	0	3	3	0	2	2	0	0	0	0						Khan 7	Dong Korv
Total	19	18	3	16	18	0	16	17	0	6	4	2						Khan 8	Sen Sok
2012																		2012
Region	Pharmacy	Amlodipine	Esomeprazole	Rabeprazole	Depot A	Amlodipine	Esomeprazole	Rabeprazole	Depot B	Amlodipine	Esomeprazole	Rabeprazole	Wholesaler	Amlodipine	Esomeprazole	Rabeprazole		Kampong Speu-Rural Area
Kampong Speu	5	4	4	0	3	3	0	0	5	4	0	0	2	1	1	0		Kandal-Rural Area
Kandal	10	7	3	0	0	0	0	0	5	5	2	1	0	0	0	0		Takeo-Rural Area
Takeo	4	4	3	0	1	1	0	0	5	5	3	0	0	0	0	0
Total	19	15	10	0	4	4	0	0	15	14	5	1	2	1	1	0		Phnom Penh-Urban Area
																		Khan 1	Chamkarmon
Phnom Penh	Pharmacy	Amlodipine	Esomeprazole	Rabeprazole	Depot A	Amlodipine	Esomeprazole	Rabeprazole	Depot B	Amlodipine	Esomeprazole	Rabeprazole	Wholesaler	Amlodipine	Esomeprazole	Rabeprazole		Khan 2	Tuol Kork
Khan 1	2	2	2	4	3	4	3	0	3	3	2	1	0	0	0	0		Khan 3	Donpenh
Khan 2	4	4	4	2	1	1	1	0	2	2	1	0	0	0	0	0		Khan 4	Makara
Khan 3, 4	4	4	4	1	1	1	0	0	3	3	1	0	0	0	0	0		Khan 5	Mean Chey
Khan 5	3	2	3	0	2	2	0	0	1	1	0	0	0	0	0	0		Khan 6	Russey Keov
Khan 6	2	2	2	1	1	1	0	0	3	2	2	0	0	0	0	0		Khan 7	Dong Korv
Khan 7, 8	2	3	3	0	0	0	0	0	3	2	2	0	6	6	8	1		Khan 8	Sen Sok
Total	17	17	18	8	8	9	4	0	15	13	8	1	6	6	8	1
2013																		2013
Region	Pharmacy	Glibenclamide	Metformin	Depot A	Glibenclamide	Metformin	Depot B	Glibenclamide	Metformin	Wholesaler	Glibenclamide	Metformin						Kampong Speu-Rural Area
Kampong Speu	3	1	3	3	3	3	1	1	0	0	0	0						Kandal-Rural Area
Kandal	6	8	7	0	0	0	5	5	3	0	0	0						Takeo-Rural Area
Takeo	3	1	3	1	0	1	0	0	0	0	0	0
Total	12	10	13	4	3	4	6	6	3	0	0	0						Phnom Penh-Urban Area
																		Khan 1	Chamkarmon
Phnom Penh	Pharmacy	Glibenclamide	Metformin	Depot A	Glibenclamide	Metformin	Depot B	Glibenclamide	Metformin	Wholesaler	Glibenclamide	Metformin						Khan 2	Tuol Kork
Khan 1	8	4	4	4	3	2	1	1	0	2	2	2						Khan 3	Donpenh
Khan 2	7	3	4	2	1	1	1	0	1	0	0	0						Khan 4	Makara
Khan 3, 4	2	3	2	2	1	1	3	1	3	0	0	0						Khan 5	Mean Chey
Khan 5	5	2	3	3	2	4	2	2	0	0	0	0						Khan 6	Russey Keov
Khan 6, 8	3	1	2	3	2	1	1	1	1	0	0	0						Khan 7	Dong Korv
Khan 7, 9	2	2	3	3	2	1	2	0	2	3	0	3						Khan 8	Sen Sok
Total	27	15	18	17	11	10	10	5	7	5	2	5						Khan 9	Pou Senchey

## Sheet: Availabilty of Medicnes
		Availability of the target medicines per type of outlet
		2011	Tyoe of Outlet	Number of Outlets Visited (n)	Cimetidine, n (%)	Sildenafil, n (%)
		Pharmacy	Rural	11	11 (100.0)	5 (45.5)
			Urban	25	18 (72.0)	2 (8.0)
			Total	36	29 (80.6)	7 (19.4)
		Depot A	Rural	1	1(100.0)	1 (100.0)
			Urban	16	16 (100.0)	0 (0.0)
			Total	17	17 (100.0)	1 (5.9)
		Depot B	Rural	20	17 (85.0)	10 (50.0)
			Urban	17	16 (94.1)	0 (0.0)
			Total	37	33 (89.2)	10 (27.0)
		2012	Tyoe of Outlet	Number of Outlets Visited (n)	Amlodipine, n (%)	Esomeprazole, n (%)	Rabeprazole, n (%)
		Pharmacy	Rural	20	17 (85.0)	10 (50.0)	0 (0.0)
			Urban	23	16 (69.6)	16 (69.6)	8 (34.8)
			Total	43	33 (76.7)	26 (60.5)	8 (18.6)
		Depot A	Rural	5	4 (80.0)	0 (0.0)	0 (0.0)
			Urban	21	8 (38.1)	4 (19.0)	0 (0.0)
			Total	26	12 (46.2)	4 (15.4)	0 (0.0)
		Depot B	Rural	23	14 (60.9)	6 (26.1)	1 (4.3)
			Urban	20	13 (65.0)	5 (25.0)	1 (5.0)
			Total	43	27 (62.8)	11 (25.6)	2 (4.7)
		2013	Tyoe of Outlet	Number of Outlets Visited (n)	Glibenclamide, n (%)	Metformin, n (%)
		Pharmacy	Rural	29	10 (34.5)	12 (41.4)
			Urban	28	14 (50.0)	17 (60.7)
			Total	57	24 (42.1)	29 (50.9)
		Depot A	Rural	8	3 (37.5)	4 (50.0)
			Urban	15	9 (60.0)	12 (80.0)
			Total	23	13 (56.5)	16 (69.6)
		Depot B	Rural	19	7 (36.8)	3 (15.8)
			Urban	17	4 (23.5)	7 (41.2)
			Total	36	11 (30.6)	10 (27.8)
		* Availabilty of medicines in wholesaler is not shown as the samples were bought from them additionally

## Sheet: Samples with air-conditioning
					AC	Cimetidine (n)	Sildenafil (n)	Amlodipine (n)	Esomeprazole (n)	Rabeprazole (n)	Glibenclamide (n)	Metformin (n)	Total (n)	Total (%)
					Yes	5	0	6	9	2	1	9	32	8.60215
					No	81	30	54	32	6	51	51	305	81.9892
					Unknown	0	0	19	13	3	0	0	35	9.4086
					Total	86	30	79	54	11	52	60	372	100

## Sheet: Country of Origin of Samples
A
				Quality of cimetidine according to country of origin
				Generic	Country	Number of samples, n	Compliant	Non-Compliant			Imported Samples
				Cimetidine	Cambodia	29	12	17			Country	Number of samples, n	Compliant	Non-Compliant
					China	7	3	4			Australia	5	5	0
					France	8	7	1			Bangladesh	8	3	5
					India	2	2	0			China	7	3	4
					Korea	25	22	3			Cyprus	5	5	0
					Malaysia	8	5	3			France	25	22	3
					Thailand	7	4	3			Germany	6	5	1
					Total	86	55	31			India	118	94	24
				Generic	Country	Number of samples, n	Compliant	Non-Compliant			Indonesia	3	3	0
				Sildenafil	Australia	4	4	0			Japan	11	11	0
					India	26	24	2			Korea	25	22	3
					Total	30	28	2			Malaysia	72	59	13
				Generic	Country	Number of samples, n	Compliant	Non-Compliant			Pakistan	32	19	13
				Amlodipine	Australia	1	1	0			Sweden	3	3	0
					Cambodia	1	1	0			Thailand	13	10	3
					Germany	3	3	0			Vietnam	1	1	0
					India	68	61	7			Total	334	265	69
					Indonesia	1	1	0
					Malaysia	1	1	0
					Thailand	3	3	0
					Vietnam	1	1	0
					Total	79	72	7
				Generic	Country	Number of samples, n	Compliant	Non-Compliant
				Esomeprazole	Bangladesh	6	1	5
					India	18	4	14
					Pakistan	27	17	10
					Sweden	3	3	0
					Total	54	25	29
				Generic	Country	Number of samples, n	Compliant	Non-Compliant
				Rabeprazole	Japan	11	11	0
					Total	11	11	0
				Generic	Country	Number of samples, n	Compliant	Non-Compliant
				Glibenclamide	France	2	0	2
					Malaysia	45	39	6
					Pakistan	3	0	3
					Thailand	2	2	0
					Total	52	41	11
				Generic	Country	Number of samples, n	Compliant	Non-Compliant
				Metformin	Bangladesh	2	2	0
					Cam bodia	8	7	1
					Cyprus	5	5	0
					France	15	15	0
					Germany	3	2	1
					India	4	3	1
					Indonesia	2	2	0
					Malaysia	18	14	4
					Pakistan	2	2	0
					Thailand	1	1	0
					Total	60	53	7
